# Supplementary material for: Altered Slc25 family gene expression as markers of mitochondrial dysfunction in brain regions under experimental mixed anxiety/depression-like disorder
Source: BMC Neurosci. 2018 Dec 11;19:79. doi: 10.1186/s12868-018-0480-6 (PMC6288882; doi:10.1186/s12868-018-0480-6)
Supplement: Supplementary file 2 — Additional file 2: Table S1. FPKM values for Slc25a* transcripts analyzed in the study. Table S2. Correlation matrix [Pearson (n − 1)] across 45 samples (all regions) between FPKM of differentially expressed Mrp* and Slc25a* genes. [file 12868_2018_480_MOESM2_ESM.xls]

## Sheet: FMKM data
	Supplementary Table 1. FPKM values for Slc25a* transcripts analysed in the study.
			C1	C2	C3	A1	A2	A3	L1	L2	L3	C1	C2	C3	A1	A2	A3	L1	L2	L3	C1	C2	C3	A1	A2	A3	L1	L2	L3	C1	C2	C3	A1	A2	A3	L1	L2	L3	C1	C2	C3	A1	A2	A3	L1	L2	L3
			HPC	HPC	HPC	HPC	HPC	HPC	HPC	HPC	HPC	HPT	HPT	HPT	HPT	HPT	HPT	HPT	HPT	HPT	STR	STR	STR	STR	STR	STR	STR	STR	STR	MRN	MRN	MRN	MRN	MRN	MRN	MRN	MRN	MRN	VTA	VTA	VTA	VTA	VTA	VTA	VTA	VTA	VTA
			HPC C1	HPC C2	HPC C3	HPC A1	HPC A2	HPC A3	HPC L1	HPC L2	HPC L3	HPT C1	HPT C2	HPT C3	HPT A1	HPT A2	HPT A3	HPT L1	HPT L2	HPT L3	STR C1	STR C2	STR C3	STR A1	STR A2	STR A3	STR L1	STR L2	STR L3	MRN C1	MRN C2	MRN C3	MRN A1	MRN A2	MRN A3	MRN L1	MRN L2	MRN L3	VTA C1	VTA C2	VTA C3	VTA A1	VTA A2	VTA A3	VTA L1	VTA L2	VTA L3
	NM_153150	Slc25a1	15.5607	18.2138	16.5438	16.4775	15.135	16.5926	16.0202	20.6724	17.5139	36.7299	34.6726	31.9174	36.6811	39.162	36.7392	36.4799	43.5066	40.6362	22.4237	22.6614	26.5775	23.7418	30.8129	24.7586	21.3795	24.9438	24.7195	54.2757	56.703	51.8676	39.4601	43.895	47.3316	47.0768	46.218	38.8388	45.6995	60.8278	32.1911	34.5337	37.5351	44.346	33.6668	34.7215	28.5656
	NM_001159275	Slc25a2	0.0715265	0.146018	0.267754	0.366026	0	0.253448	0.226412	0.226761	0.145373	0.272158	0.448806	0.456287	0.751078	0.403983	0.319231	0.267782	0.201633	0.510476	0.199592	0.150774	0.223479	0.208614	0.200524	0.242829	0.110507	0.278346	0.146357	0.294085	0.304103	0.307902	0.650527	0.218243	0.422486	0.491943	0.590228	0.536339	0.115964	0.418727	0.314807	0.180056	0.660857	0.541586	0.426819	0.50214	0.312837
	NM_133668	Slc25a3	144.448	126.004	143.629	144.52	134.954	145.135	143.191	133.22	130.401	172.843	141.495	139.018	167.666	146.084	146.47	166.873	169.64	144.319	167.365	144.611	166.265	139.311	148.325	153.048	176.065	183.619	154.934	249.181	241.761	237.042	202.518	206.46	224.77	290.787	223.636	230.876	210.005	229.668	170.254	221.597	193.951	222.708	254.365	186.675	184.232
	NM_007450	Slc25a4	363.985	377.897	368.661	391.542	357.955	383.57	372.389	393.555	380.212	442.325	441.511	452.618	496.731	490.889	472.605	497.151	508.81	506.903	366.42	335.421	347.86	354.362	403.316	358.622	372.72	498.255	365.557	713.079	755.885	720.725	714.079	708.259	712.736	738.445	759.146	664.785	654.701	809.829	529.995	567.06	614.212	641.662	603.188	579.876	507.914
	NM_007451	Slc25a5	107.574	81.6826	96.5525	138.125	100.339	105.04	93.0557	96.0875	94.1666	103.455	83.7704	73.1441	103.915	73.6731	79.5159	94.1686	92.6401	77.8011	142.723	119.615	136.986	132.225	133.472	125.46	149.696	155.605	128.884	233.446	215.178	192.279	178.567	159.953	186.739	241.514	184.184	195.913	186.283	183.058	122.769	171.11	146.29	180.738	156.757	137.675	137.02
	NM_013770	Slc25a10	2.36217	2.42715	2.71627	3.03425	3.23201	2.90218	2.99876	3.43509	2.65325	4.52394	4.1783	3.91627	5.16794	5.59878	4.98692	5.10955	5.80632	6.80526	3.17003	3.19687	4.22221	3.21334	4.55214	3.83395	3.37093	5.1454	3.46669	5.19412	7.42963	6.80384	5.49981	5.36634	4.58181	6.03466	6.98165	5.43893	4.98176	8.04916	4.38032	4.79619	5.12165	5.10074	6.32378	6.13527	4.3871
	NM_024211	Slc25a11	32.7158	32.1369	34.4994	36.9419	31.7528	36.6343	34.3966	32.6554	33.2476	42.9977	42.5894	39.4369	43.3807	48.9514	47.3473	45.4026	50.6483	47.8561	38.5144	35.2169	39.4152	34.1048	42.7429	36.602	38.6576	40.7581	37.9093	48.2044	51.5134	51.5907	43.2583	45.1898	46.8995	50.9747	50.3594	46.1215	42.1563	47.0309	41.3334	42.8132	42.4296	44.2094	40.538	45.6768	42.8049
	NM_172436	Slc25a12	36.6343	37.2951	40.3781	36.4709	38.923	40.7631	42.7562	41.3935	44.1602	53.6098	47.6449	44.5518	52.4924	51.0988	49.012	53.9906	58.2136	55.3689	38.2044	36.3038	40.8493	34.4831	45.0693	35.8904	42.633	43.1116	37.7167	57.9279	59.9717	60.0358	55.1346	54.7296	59.2152	68.3368	57.1108	54.843	52.6442	58.6961	46.7482	55.6254	47.4811	54.8568	51.9355	54.4109	50.3762
	NM_001177572	Slc25a13	1.04507	1.00006	0.576641	0.611339	1.00571	0.744316	0.698229	0.562351	0.256156	1.50946	0.97931	1.04702	1.50656	1.08806	1.26698	1.13571	1.24415	1.2996	1.48851	1.45699	1.4006	1.62907	1.33482	1.42699	1.90511	2.39904	1.91106	3.3261	2.93874	2.98118	3.61363	3.12933	2.99586	3.55851	2.98636	3.65611	2.88613	3.03482	2.58878	2.80173	2.89539	3.16101	2.95373	2.26205	2.48366
	NM_001166450	Slc25a14	18.7288	19.6823	15.2324	18.0615	17.9668	17.8998	18.7818	13.4409	14.5727	28.7592	26.525	23.7532	26.654	24.2724	22.223	28.4267	24.2102	20.3677	32.9604	27.2155	23.5094	27.1242	21.1417	25.3135	29.0266	14.8652	22.7837	17.7984	15.5361	14.1561	16.9483	16.8782	16.9644	17.0801	14.7189	17.077	16.1225	12.9524	19.0183	19.2676	19.4546	15.8041	20.3503	14.5927	18.31
	NM_181325	Slc25a15	2.15568	2.49577	2.39965	2.94729	2.73812	2.85074	2.7203	2.16554	2.44402	4.38234	3.46239	3.62928	4.55997	3.72759	3.37613	3.8091	3.28438	3.03288	3.12891	2.82814	2.89918	3.38091	2.1232	3.08435	4.08095	3.58701	3.41363	6.51881	4.91036	5.44357	6.16972	5.3125	5.81959	6.45801	5.38	5.83999	5.71581	4.86306	4.53735	5.59681	5.39191	5.98166	5.34231	4.66061	5.17228
	NM_175194	Slc25a16	12.0166	9.11267	9.60437	11.9087	9.98196	10.8897	12.9526	8.64091	9.21377	8.62945	7.2547	6.36191	8.67451	5.67458	6.10827	7.5686	6.07618	3.98407	11.3113	9.0673	8.42896	10.609	7.01739	8.80023	12.1991	6.51051	8.31667	7.23335	6.06996	5.52434	6.0612	4.63339	5.66758	7.39609	5.10577	5.31111	4.96573	5.2101	5.28045	6.95193	5.3042	5.49735	7.84741	4.56968	4.95258
	NM_011399	Slc25a17	15.6521	10.3152	13.2196	16.9448	14.76	13.2057	13.0947	11.0924	11.064	20.7786	19.3184	17.6051	20.4016	16.8311	18.1518	18.8306	17.3918	13.3484	14.8282	14.672	13.7812	16.0735	10.8526	14.8607	17.0174	15.2454	14.5853	18.4715	15.5879	16.515	20.2637	15.5707	17.8745	19.4134	15.3939	18.2536	17.3576	14.2726	15.3039	19.5696	17.2161	18.1761	16.5537	14.3556	15.3844
	NM_001081048	Slc25a18	19.5638	21.3749	21.4346	16.4135	16.2566	26.1724	25.9385	28.7556	30.3417	54.8766	47.6646	47.9153	59.4817	68.3238	62.6843	62.3407	72.1031	79.1995	9.68649	3.99995	4.38722	9.40184	5.32634	5.72172	4.26833	36.3364	7.45729	37.4557	46.6455	47.9797	37.4	36.7398	37.0703	43.6129	50.5375	43.8741	40.2518	53.029	36.427	39.1004	36.5676	39.5219	50.1658	50.7805	40.8763
	NM_001252384	Slc25a19	12.8547	13.986	14.8988	13.4276	12.8371	13.4527	15.2487	15.8892	15.6276	17.7274	16.58	14.551	18.5737	18.18	16.7618	18.0685	18.2369	20.1824	17.9889	18.8359	20.6293	17.2963	25.3021	19.2512	18.7046	18.0262	19.2676	15.2765	19.3006	16.6153	13.9954	15.5428	15.1408	16.7608	15.9944	14.1865	14.2901	17.8616	14.6187	13.2194	14.2749	14.9457	13.2441	16.1497	13.1498
	NM_020520	Slc25a20	6.27952	4.64669	5.47065	5.28577	7.20006	4.74758	5.31215	4.48894	5.80903	7.40289	6.63104	6.51464	6.71328	7.4425	8.05738	7.72074	7.40085	6.57474	5.49043	5.05164	5.00956	6.09112	6.40639	5.1088	5.3619	5.99058	5.21316	7.00711	7.34642	7.61968	7.28463	6.06528	6.95791	7.469	6.68688	7.99083	6.76365	7.39801	6.37433	6.94603	6.99985	7.02706	7.15995	6.16306	5.81805
	NM_001167976	Slc25a21	0.35158	0.509554	0.19481	0.271189	0.237858	0.295043	0.112242	0.143579	0.207091	0.537377	0.223913	0.309664	0.452279	0.311732	0.34642	0.360259	0.29411	0.148558	0.406096	0.556022	0.455274	0.265991	0.126958	0.452906	0.464213	0.506664	0.28459	0.317111	0.361006	0.230591	0.372482	0.254061	0.221485	0.278951	0.326967	0.395756	0.197672	0.446464	0.287908	0.199791	0.337581	0.257136	0.352997	0.0894153	0.212216
	NM_001177576	Slc25a22	82.4024	95.363	97.7094	82.0435	82.757	91.9428	102.523	109.969	106.204	55.0369	49.2556	49.7807	57.843	74.1195	63.2524	64.6811	71.2414	78.9454	51.2547	41.5429	46.3482	42.916	63.4844	44.4211	46.02	60.0447	42.6221	44.6168	55.4709	50.0453	41.2725	48.9055	47.747	50.421	49.9678	38.6615	40.491	57.3172	33.5642	37.8109	38.4765	38.8956	41.1834	44.9365	35.866
	NM_025877	Slc25a23	149.847	198.084	184.419	142.809	169.007	163.808	177.892	193.336	182.635	93.2118	104.132	105.531	97.323	121.695	116.171	96.5685	112.562	128.014	144.791	172.783	173.633	147.476	233.042	181.401	150.482	147.496	173.221	68.0287	83.4031	80.7342	74.7705	86.2192	74.3498	69.3285	83.788	71.5536	70.6252	78.6067	80.1359	71.6224	74.5886	67.8932	62.6064	88.1588	75.5004
	NM_172685	Slc25a24	0.892592	0.944184	0.625212	0.788026	0.899698	0.546284	1.12651	0.70599	0.365561	1.59469	1.91169	1.49865	1.96111	1.34237	1.68711	1.96587	1.35813	1.12317	0.751145	0.649944	0.782745	0.664683	0.528259	0.610628	0.886684	1.1999	0.701022	0.97427	0.964992	0.853266	0.801411	0.752645	0.698151	0.892584	0.477005	0.719308	0.790078	0.752107	0.775378	1.01073	0.712181	0.603045	1.15063	0.879375	0.433473
	NM_001164357	Slc25a25	12.2456	14.2267	14.8617	12.4512	13.0828	14.0624	14.8374	16.4486	16.642	21.3393	19.7023	20.2124	23.1946	22.9156	21.7461	23.3753	24.8963	26.319	18.2972	16.0582	23.6069	17.8358	25.8601	19.0968	22.1896	21.0362	24.0025	35.767	40.3967	46.4537	37.0175	37.4	38.2001	40.6872	44.5086	36.8192	38.252	49.2604	26.9573	28.0303	32.8654	35.8704	28.9146	31.1749	26.238
	NM_026255	Slc25a26	6.5808	8.77666	9.41114	10.7063	11.4119	7.3617	9.093	7.72511	9.68428	7.17082	5.72342	5.5524	6.80626	6.84269	7.08766	7.32299	8.35281	6.99347	6.25648	7.18059	7.60527	8.5105	10.6939	8.10001	7.27363	7.30544	8.32687	9.18732	8.07944	6.06379	5.90644	6.88696	10.4108	6.5808	7.12044	8.26199	6.32973	7.96875	7.12088	4.85332	6.72574	6.47007	5.50603	5.57632	6.75856
	NM_028711	Slc25a27	12.6731	12.8995	12.571	11.4252	12.2528	12.055	12.3879	12.1751	12.2603	17.1756	16.622	16.0522	16.0469	16.3099	16.604	15.8384	18.8698	14.1944	16.5286	18.2107	18.6638	16.402	17.001	18.653	17.1947	17.8098	18.2184	17.6793	19.6523	18.3674	16.4929	17.8234	16.789	19.1183	16.3553	18.3532	14.9342	14.7583	16.5443	16.0991	17.7211	16.279	17.8435	16.3492	17.7833
	NM_145156	Slc25a28	14.7857	22.3539	21.1887	18.4198	18.8566	19.8594	20.8117	29.1762	21.7722	19.8225	19.4378	22.1422	21.7372	24.9009	24.5476	23.4908	25.2107	26.1555	19.8057	18.8255	26.2157	19.3666	29.0445	21.8244	21.4443	23.8295	23.2846	19.4044	23.9563	23.0867	19.7492	22.715	20.7026	20.8449	25.5844	20.4362	19.5308	29.7526	16.6009	19.6071	18.5359	18.7269	18.9988	27.2213	17.9094
	NM_181328	Slc25a29	5.87382	6.67959	7.81813	8.26391	7.06907	7.11263	7.16829	10.1034	7.73486	5.14743	4.65944	5.24466	6.07003	6.52032	6.59761	6.055	6.80329	7.53526	4.84669	4.69583	6.52536	5.23391	8.45738	5.07354	5.22424	6.59224	6.36274	7.07566	7.53112	8.7335	7.31359	6.74066	7.04533	8.1345	8.48823	6.00901	7.0986	10.8226	5.31031	5.66763	6.05667	6.28953	6.66677	7.94183	4.95873
	NM_026232	Slc25a30	2.64031	2.92283	2.40335	3.53831	3.13132	2.4543	2.88181	3.93318	1.85367	4.05683	3.4275	3.67714	3.7666	3.76317	3.52698	4.2092	4.15199	3.44086	3.08717	2.30394	2.57811	3.21427	2.79147	2.95922	3.18184	3.69606	2.85299	3.93509	3.47536	4.70905	4.8729	3.77718	4.18425	4.79767	3.47342	3.63498	5.40037	4.71606	3.98804	3.90811	3.8087	4.63246	3.48025	3.78831	3.49226
	NM_178386	Slc25a31	0.0485974	0.0437442	0	0.0440013	0.0750297	0	0	0.0905778	0	0.046767	0.0384154	0.0390558	0.16361	0.0302556	0.0546389	0.076027	0.0604054	0.0382311	0	0	0	0.0259486	0	0	0.0438479	0.0277958	0	0.0281177	0.121471	0.0790639	0.0979824	0.0261526	0.177197	0.357831	0.0589326	0	0.0383261	0.125443	0	0.0656953	0.0247466	0.129782	0.174597	0.0752152	0.0803315
	NM_172402	Slc25a32	2.39019	2.24365	1.92589	2.7734	2.27173	2.13563	2.90954	1.82974	2.0464	3.06336	2.94915	2.90784	3.60777	2.70317	2.55837	2.66054	2.4286	2.61873	2.5603	1.97291	1.80556	2.20851	1.56378	2.23391	2.52607	2.68575	1.84746	2.74153	2.64285	2.45928	3.59651	2.70991	2.99879	3.12319	2.24262	2.82149	3.07553	2.45107	2.92426	3.50811	2.75142	3.16723	3.68559	2.2898	2.78226
	NM_027460	Slc25a33	11.5006	10.4744	11.5876	11.847	11.9328	11.4899	9.30492	11.9068	10.7995	16.167	14.2587	13.5265	13.9455	12.4432	11.736	13.3936	13.7609	12.6218	15.7208	15.4786	17.0339	15.912	18.6156	15.5774	16.7292	17.2368	14.6949	25.6734	24.3071	25.4036	22.3286	21.4426	23.777	29.0718	24.5294	25.0901	23.0052	26.7814	18.5564	21.6932	22.6139	24.2742	20.7178	20.9228	19.1875
	NM_001013780	Slc25a34	1.22585	2.14193	1.20253	1.45096	1.15405	2.60786	2.15255	1.63695	2.08712	3.89851	3.55553	3.1829	3.04849	5.35184	3.67117	4.11658	4.20357	3.89594	3.80215	3.00387	4.06287	3.26184	5.81626	4.18599	2.81499	3.23362	3.82183	2.86345	2.90872	3.36829	2.15428	3.01038	2.80499	2.45892	3.28556	2.45634	4.35474	4.6749	3.17601	2.7687	3.39997	3.28363	3.78254	3.81857	2.52756
	NM_028048	Slc25a35	4.92393	4.3016	4.33428	2.79468	3.35073	3.30094	4.52339	4.27807	2.62119	2.96773	2.50145	2.69646	3.34651	3.04262	3.09002	3.42737	2.4872	3.00281	4.00579	4.15742	3.54621	4.45995	4.12888	3.73863	4.60935	3.83856	3.84216	4.32904	3.44116	4.0432	3.963	4.16429	3.85971	4.12271	3.23065	3.06029	3.6199	3.42873	3.81213	3.53295	2.79663	3.17689	4.35293	2.91819	3.05687
	NM_138756	Slc25a36	9.90372	6.72508	9.28916	9.28445	7.86618	8.86559	11.6097	7.92125	6.18259	17.3068	14.8007	12.5874	17.2073	12.1585	12.5794	15.5509	13.1493	11.749	10.5418	9.65683	9.30824	9.42762	6.71427	9.13639	10.3191	12.1946	8.99075	15.5412	12.6725	14.4968	14.6747	12.9253	12.9716	17.5864	11.3634	16.101	14.6343	11.5631	13.9668	16.9124	13.9281	13.8823	19.4843	12.9006	14.8847
	NM_026331	Slc25a37	5.59189	5.42376	4.25341	5.10305	4.58393	4.34759	6.15304	4.35587	4.40019	6.1492	5.94384	5.31669	6.42013	6.18801	6.12104	6.69303	5.30871	5.81627	13.3111	14.2982	12.2212	13.0526	14.1892	11.9416	15.3579	14.839	13.8055	6.90529	5.9993	7.4102	7.61585	7.30222	6.73763	8.76637	7.26872	6.98337	8.09596	7.61289	5.68697	5.98924	6.40545	7.23353	7.55035	5.77323	5.76242
	NM_144793	Slc25a38	10.6846	14.0319	12.7711	11.4845	15.2626	13.511	14.6748	12.713	18.0502	14.8012	11.8052	12.7459	19.041	20.8873	20.8622	17.9381	22.7932	25.0802	13.2429	8.92727	13.1926	13.7371	15.5471	14.064	9.88298	18.85	10.8218	20.3363	25.9509	21.7531	19.7812	18.7084	17.9438	23.1841	24.4861	17.0436	20.0429	32.2321	14.8238	17.4252	18.4295	17.8237	19.8439	22.811	17.062
	NM_026542	Slc25a39	29.957	28.8372	27.3517	25.3242	30.0578	31.5058	29.8202	40.8296	32.7947	52.2814	46.4447	44.6744	54.8147	62.6731	58.5129	62.0937	67.9771	65.2353	29.1855	24.2051	32.4905	29.4307	36.8884	29.0769	25.7379	55.7308	28.3328	56.8843	67.7718	61.9057	51.0985	51.346	49.2374	56.5599	58.6579	49.6811	53.6102	72.8341	42.3667	47.0077	46.6323	49.5405	49.7118	52.6698	42.7345
	NM_001289595	Slc25a40	2.77049	1.55107	2.01703	2.67782	2.09335	2.19405	1.96099	1.38637	1.16826	5.33385	4.7155	3.95232	4.32023	3.15569	3.41462	4.17024	3.23929	2.02564	3.56403	3.14014	2.69653	3.38189	1.12758	2.61	4.09811	2.95982	2.95751	3.76345	3.36241	3.23401	3.867	3.49731	3.79143	3.98169	2.67543	4.26056	3.66786	2.52959	4.71121	4.45729	3.90319	4.73006	4.90735	3.38542	3.89531
	NM_175333	Slc25a41	0.0771523	0	0.074798	0.0663497	0	0.0708016	0	0.084462	0	0	0.143287	0.145675	0.10306	0	0	0.172406	0.112654	0.356497	0.0554131	0.0561577	0.0624297	0.206731	0.0746897	0.108536	0.0531138	0	0	0.145595	0.11327	0.344052	0.198817	0.0975473	0.0944186	0.0459254	0.0549534	0.159817	0.202104	0.077982	0.15074	0	0	0.121019	0	0.140273	0.0499383
	NM_001007570	Slc25a42	14.3827	12.7834	12.0557	12.7989	12.1484	11.7357	14.6399	13.3227	17.5604	14.4651	11.2209	11.5531	13.6219	15.4677	13.3015	14.3241	13.7319	14.6918	14.5487	11.3836	13.2337	12.6062	16.7925	12.8099	12.8427	11.4338	11.9286	9.41587	9.69473	9.87145	11.5493	9.55712	9.25402	10.1862	9.93597	7.77544	10.9521	10.2544	8.04255	9.61707	8.79151	8.42832	8.8777	9.91542	9.14204
	NM_001085497	Slc25a43	0.197363	0.104609	0.294632	0.161743	0.089712	0.487433	0.34088	0.108303	0.208297	0.309133	0.63752	0.214878	0.474101	0.50367	0.457023	0.376903	0.286629	0.420733	0.302639	0.360054	0.184169	0.472038	0.255977	0.278351	0.29705	0.266345	0.0699014	0.509758	0.334202	0.14499	0.313317	0.383758	0.371447	0.308389	0.162115	0.255929	0.416629	0.30677	0.258271	0.247497	0.272323	0.465548	0.262097	0.269808	0.388858
	NM_001145876	Slc25a44	21.7359	22.0201	25.6107	25.4417	22.7214	26.2898	26.7196	26.6661	28.9117	25.7775	23.9069	22.7017	26.9957	27.5109	28.766	25.7652	30.7561	30.1262	22.8598	24.2983	25.1085	24.7764	33.0314	25.3443	23.9184	27.3233	26.1946	23.3397	24.8751	23.7672	20.0422	22.1375	20.1744	20.872	22.4335	20.0422	20.4717	24.0299	21.085	23.1099	21.6106	21.1338	22.1815	24.2588	22.0999
	NM_134154	Slc25a45	1.28538	2.01118	1.67384	1.47932	1.7135	1.42143	1.61528	1.53073	1.33374	0.947328	1.62385	1.47153	1.31694	1.8729	1.47091	1.51734	1.76137	1.83809	1.98081	2.4651	2.06143	2.27599	3.072	2.92989	2.22592	3.13176	2.65667	1.9116	2.49408	2.63111	1.78908	2.09365	1.75465	2.02731	2.14556	1.96151	1.76173	1.71987	2.07969	1.64638	1.97812	2.11985	1.58847	1.90229	1.8445
	NM_026165	Slc25a46	17.8156	11.0611	12.2546	14.407	14.6665	13.6663	12.2938	9.57658	12.1714	23.1342	20.5058	18.8111	23.0211	16.4857	15.5701	20.2487	15.7489	12.4226	17.0828	12.8754	11.4838	13.1556	7.32744	11.7926	16.9781	14.265	12.421	23.2172	16.7379	16.0315	21.4832	17.9747	18.908	22.8938	15.333	20.4161	20.793	16.238	17.8346	22.1314	18.9823	19.1149	27.3325	16.5202	17.4192
	NM_001012310	Slc25a47	2.13659	2.45062	2.43604	2.30821	2.13833	2.26605	2.2845	1.93903	2.70931	1.6674	2.65231	47.7726	2.23528	3.64173	2.88823	2.53047	2.9083	36.9188	2.02008	3.29071	2.75901	2.30856	35.873	2.29385	2.32236	2.67646	3.46022	2.68761	2.52503	2.89284	24.9099	2.96935	2.83467	1.86661	107.633	2.79758	3.32566	53.1448	16.6693	63.557	2.26782	2.5248	2.23889	2.80041	3.20184
	NM_177809	Slc25a48	0.0582995	0.0644329	0	0.0480902	0.0552574	0.167758	0	0.133416	0.0641484	0	0.226336	0.172581	0.0782806	0.311955	0.241441	0.0883803	0.222435	0.0563124	0	0.177414	0.0986141	0.153531	0.11798	0	0.0821402	0	0.215276	0.181377	0.492033	0.232914	0.187923	0.192607	0.149144	0.108067	0	0.220891	0.145805	0.246361	0	0	0.255153	0	0.0931172	0.221576	0.157765
	NM_001009949	Slc25a51	24.6477	21.0899	22.1691	23.9974	22.541	19.575	26.6871	19.9784	20.33	24.0961	20.7637	20.8443	24.6777	21.0809	20.0419	23.7991	21.014	20.99	23.2036	20.4854	21.8175	21.45	23.5814	20.8917	25.6907	19.6007	19.4441	20.5593	18.5008	18.728	20.8401	18.9244	18.5254	24.0506	19.2018	19.3277	21.5622	20.3823	17.6724	22.6725	19.5684	18.8141	25.5516	19.34	18.3243
	NM_001082412	Slc25a53	2.73905	2.44502	2.47081	3.46318	2.83033	2.50643	3.26438	2.29761	1.9244	3.07863	3.51126	2.61683	3.09892	2.67128	2.7337	3.64897	2.3963	2.50673	3.81583	3.27641	3.11461	3.42945	2.33954	3.15064	4.07209	2.2705	3.09622	2.47936	2.26426	1.80267	2.34864	1.89347	1.75484	2.90393	1.56519	2.01626	2.24427	1.65017	2.3254	2.66606	2.04278	2.15402	3.29351	2.00503	2.23869
	Note: HPC – hippocampus; HPT – hypothalamus; STR – striatum; MRN – midbrain raphe nuclei; VTA – ventral tegmental area.
	C1, C2, C3 - control; L1, L2, L3 - losers, defeated mice; A1, A2, A3 - winners, aggressive mice

## Sheet: Correlation
	Table 2	Correlation matrix (Pearson (n-1)) across 45 samples (all regions) between FPKM of differentally expressed Mrp* and Slc25a* genes
Variables	Slc25a1	Slc25a5	Slc25a10	Slc25a11	Slc25a12	Slc25a13	Slc25a16	Slc25a18	Slc25a19	Slc25a22	Slc25a25	Slc25a28	Slc25a29	Slc25a38	Slc25a39	Slc25a40	Slc25a42	Slc25a44	Slc25a46	Slc25a47
Mrpl1	0.336527	0.169439	0.207857	0.333771	0.372723	0.340089	-0.147125	0.403061	-0.429305	-0.440545	0.202176	-0.547341	-0.408321	0.0686111	0.287403	0.813466	-0.434691	-0.448274	0.81861	-0.0666228
Mrpl3	0.16631	0.4868	0.0720493	0.102966	0.183865	0.327575	0.0516958	-0.177596	-0.189311	-0.241237	0.274485	-0.131812	0.115166	-0.0689808	-0.0584418	0.277173	-0.444376	-0.351517	0.284593	-0.0134124
Mrpl4	0.645542	0.61185	0.712961	0.590902	0.544198	0.524985	-0.48452	0.162608	0.442225	-0.18071	0.740082	0.619477	0.645721	0.700383	0.536316	-0.214916	-0.199197	0.0935785	-0.11551	0.384559
Mrpl11	0.0170406	-0.331326	0.1336	0.21541	-0.0223653	-0.39721	0.0309892	0.149918	0.673071	0.304098	-0.164904	0.548811	0.206506	0.103952	0.151118	-0.332101	0.51529	0.77039	-0.429561	-0.0174663
Mrpl12	0.809156	0.60694	0.827734	0.711347	0.689533	0.642292	-0.735608	0.402056	0.218127	-0.275228	0.860056	0.505543	0.571796	0.80598	0.71377	-0.0122805	-0.425993	-0.0726513	0.0565719	0.364642
Mrpl23	-0.0470987	-0.101747	0.0780559	0.138585	-0.159852	-0.243488	0.0821011	-0.140603	0.788747	0.0373947	-0.13081	0.51044	0.0631626	-0.0573672	0.0104178	-0.290345	0.430982	0.622221	-0.478591	0.0346167
Mrpl34	0.881081	0.683972	0.894843	0.782751	0.789855	0.744831	-0.721345	0.509644	0.0835521	-0.362298	0.905681	0.348002	0.502884	0.851481	0.807073	0.190869	-0.506292	-0.197328	0.3121	0.248571
Mrpl38	0.599679	-0.0831873	0.67301	0.667077	0.635173	0.0734014	-0.640637	0.813209	0.260446	0.177032	0.410365	0.626408	0.474691	0.746101	0.816943	-0.101825	0.104926	0.41097	0.0187874	0.240378
Mrpl52	0.267649	-0.0386108	0.401577	0.339605	0.0681543	-0.0492191	-0.257503	0.170721	0.692611	-0.180441	0.118545	0.531204	0.137558	0.297819	0.304585	-0.0671694	0.201628	0.545347	-0.217039	0.131259
Mrpl54	0.786142	0.454514	0.85019	0.754641	0.635672	0.519848	-0.710678	0.445222	0.417785	-0.278154	0.762367	0.628103	0.494839	0.775427	0.746823	0.0142424	-0.304594	0.109916	-0.0031096	0.326457
Mrps12	0.79917	0.376648	0.834428	0.756731	0.777444	0.442214	-0.639161	0.704588	0.107253	-0.0576118	0.699569	0.469631	0.583042	0.867901	0.861416	0.0919431	-0.259754	0.083079	0.262049	0.231939
Mrps17	-0.302215	-0.056259	-0.250133	-0.199672	-0.343027	-0.316285	0.540321	-0.385254	0.394922	0.0226783	-0.375512	-0.00571536	-0.225311	-0.342469	-0.325079	-0.0200248	0.335894	0.367994	-0.154553	-0.21398
Mrps18a	0.795007	0.62673	0.868493	0.775931	0.733541	0.6149	-0.634115	0.459323	0.202226	-0.204349	0.810905	0.468237	0.613712	0.827495	0.737698	-0.000426331	-0.378526	0.00471072	0.132057	0.321167
Mrps24	0.627126	0.773027	0.62458	0.448358	0.504519	0.641139	-0.401899	0.109087	0.0278566	-0.272284	0.758211	0.324078	0.612171	0.607225	0.449738	0.00829823	-0.487873	-0.245404	0.160382	0.253522
Mrps33	-0.26122	0.18143	-0.361609	-0.257176	-0.387245	-0.0492407	0.551177	-0.538381	0.0330233	-0.287144	-0.252918	-0.466882	-0.428958	-0.496157	-0.478149	0.257062	0.000358498	-0.199788	0.144558	-0.228367
Values in bold correspond for significant correlations ; p<0.05
